# Supplementary material for: Multi-tissue DNA methylation age predictor in mouse
Source: Genome Biol. 2017 Apr 11;18:68. doi: 10.1186/s13059-017-1203-5 (PMC5389178; doi:10.1186/s13059-017-1203-5)
Supplement: Supplementary file 1 — List of all samples collected in this study, as well as all additional publicly available datasets used. (XLS 27 kb) [file 13059_2017_1203_MOESM1_ESM.xls]

## Sheet: Datasets
Additional File 1: Table of samples
List of all samples collected in this study, as well as all additional publicly available datasets used.
Dataset	Babraham (Stubbs et al.)	Reizel et al.	Cannon et al.	Zhang et al.	Schillebeeckx et al.	Total
Samples	62	143	36	4	3	248
male	62	87	36	4	0	189
female	0	56	0	0	3	59
	Ages
1W	14	14	-	-	-	28
3W	-	18	-	-	-	18
7W	-	-	-	4	-	4
8W	-	10	-	-	-	10
9W	-	-	36	-	-	36
13W	4	-	-	-	-	4
14W	8	-	-	-	-	8
16W	-	-	-	-	3	3
20W	-	84	-	-	-	84
26W	4	-	-	-	-	4
27W	16	-	-	-	-	16
28W	-	13	-	-	-	13
31W	-	4	-	-	-	4
41W	16		-	-	-	16
	Observed tissues
Liver	15	92	36	4	3	150
Lung	16	-	-	-	-	16
Cortex	16	-	-	-	-	16
Heart	15	-	-	-	-	15
Muscle	-	33	-	-	-	33
Cerrebellum	-	8	-	-	-	8
Spleen	-	10	-	-	-	10
	Observed phenotypes
Diet
Maternal High-Fat & Adult High Fat	-	-	8	-	-	8
Maternal High-Fat & Adult Low Fat	-	-	10	-	-	10
Maternal Low-Fat & Adult High Fat	-	-	9	-	-	9
Maternal Low-Fat & Adult High Fat	-	-	9	-	-	9
Castration
Male castration (Young)	-	10	-	-	-	10
Male sham castration (Young)	-	8	-	-	-	8
Male castration (Old)	-	9	-	-	-	9
Male sham castration (Old)	-	8	-	-	-	8
Male testestoron control (Young)	-	4	-	-	-	4
Female ovariectomy	-	3	-	-	-	3
Female Testosterone ovariectomy	-	4	-	-	-	4
Female vehicle ovariectomy	-	6	-	-	-	6
