# Supplementary material for: Multi-tissue DNA methylation age predictor in mouse
Source: Genome Biol. 2017 Apr 11;18:68. doi: 10.1186/s13059-017-1203-5 (PMC5389178; doi:10.1186/s13059-017-1203-5)
Supplement: Supplementary file 4 — Table of Training and Test samples. (XLS 26 kb) [file 13059_2017_1203_MOESM4_ESM.xls]

## Sheet: Datasets
Additional File 4: Table of Training and Test samples
List of all samples used for training the model, and samples tested with the model.
Dataset	Training	Testing	Total
Samples	129	119	248
male	93	96	189
female	3	56	59
	Ages
1W	25	3	28
3W	18		18
7W	-	4	4
8W	10		10
9W	7	29	36
13W	-	4	4
14W	8	-	8
16W	-	3	3
20W	30	54	84
26W	4		4
27W	12	4	16
28W	2	11	13
31W	1	2	4
41W	12	4	16
	Observed tissues
Liver	57	93	150
Lung	12	4	16
Cortex	12	4	16
Heart	12	3	15
Muscle	18	15	33
Cerrebellum	8	-	8
Spleen	10	-	10
	Observed phenotypes
Diet
Maternal High-Fat & Adult High Fat	2	6	8
Maternal High-Fat & Adult Low Fat	2	8	10
Maternal Low-Fat & Adult High Fat	2	7	9
Maternal Low-Fat & Adult High Fat	1	8	9
Castration
Male castration (Young)	-	10	10
Male sham castration (Young)	2	8	8
Male castration (Old)	-	9	9
Male sham castration (Old)	3	5	8
Male testestoron control (Young)	-	4	4
Female ovariectomy	-	3	3
Female Testosterone ovariectomy	-	4	4
Female vehicle ovariectomy	-	6	6
