# Supplementary material for: Multi-tissue DNA methylation age predictor in mouse
Source: Genome Biol. 2017 Apr 11;18:68. doi: 10.1186/s13059-017-1203-5 (PMC5389178; doi:10.1186/s13059-017-1203-5)
Supplement: Supplementary file 6 — Table of mouse epigenetic clock sites. (XLS 94 kb) [file 13059_2017_1203_MOESM6_ESM.xls]

## Sheet: AdditionalFile6.txt
Additional File 6: Table of mouse epigenetic clock sites
List of all 329 epigenetic clock sites used by the model. Indicated are the position (GRCm38), closest gene (distance cut-off is 2kb), and weighting.
Probe (GRCm38)	Chromosome	Start	Feature (within 2kb)	ID	Description	Weight
1:73924900	1	73924900	Tns1	ENSMUSG00000055322	tensin 1 [Source:MGI Symbol;Acc:MGI:104552]	-0.000998203
1:153890242	1	153890242	5830403L16Rik	ENSMUSG00000045968	RIKEN cDNA 5830403L16 gene [Source:MGI Symbol;Acc:MGI:1923273]	-0.000239333
1:180350659	1	180350659	Itpkb	ENSMUSG00000038855	inositol 1,4,5-trisphosphate 3-kinase B [Source:MGI Symbol;Acc:MGI:109235]	-0.00281506
2:25579878	2	25579878	Gm996	ENSMUSG00000029419	predicted gene 996 [Source:MGI Symbol;Acc:MGI:2685842]	-0.00745151
2:131180254	2	131180254	Spef1	ENSMUSG00000027329	sperm flagellar 1 [Source:MGI Symbol;Acc:MGI:3513546]	-0.00222308
2:162944571	2	162944571	L3mbtl1	ENSMUSG00000035576	l(3)mbt-like (Drosophila) [Source:MGI Symbol;Acc:MGI:2676663]	-0.00134448
2:164678867	2	164678867	null			-0.00554255
2:164833043	2	164833043	Neurl2	ENSMUSG00000039873	neuralized-like 2 (Drosophila) [Source:MGI Symbol;Acc:MGI:3043305]	-0.000338007
2:168893991	2	168893991	Zfp64	ENSMUSG00000027551	zinc finger protein 64 [Source:MGI Symbol;Acc:MGI:107342]	-0.00752384
2:173184335	2	173184335	null			-0.00134276
2:173184340	2	173184340	null			-0.000576818
2:180702779	2	180702779	Dido1	ENSMUSG00000038914	death inducer-obliterator 1 [Source:MGI Symbol;Acc:MGI:1344352]	-0.0128887
3:53477767	3	53477767	2810046L04Rik	ENSMUSG00000049504	RIKEN cDNA 2810046L04 gene [Source:MGI Symbol;Acc:MGI:1919933]	-0.0097107
3:53477794	3	53477794	2810046L04Rik	ENSMUSG00000049504	RIKEN cDNA 2810046L04 gene [Source:MGI Symbol;Acc:MGI:1919933]	-8.49336e-05
3:94399354	3	94399354	Gm17179	ENSMUSG00000091954	predicted gene 17179 [Source:MGI Symbol;Acc:MGI:4938006]	-0.00850449
3:96219156	3	96219156	Bola1	ENSMUSG00000015943	bolA-like 1 (E. coli) [Source:MGI Symbol;Acc:MGI:1916418]	-0.00335851
3:97767095	3	97767095	Pde4dip	ENSMUSG00000038170	phosphodiesterase 4D interacting protein (myomegalin) [Source:MGI Symbol;Acc:MGI:1891434]	-0.00160303
3:105052161	3	105052161	Cttnbp2nl	ENSMUSG00000062127	CTTNBP2 N-terminal like [Source:MGI Symbol;Acc:MGI:1933137]	-0.00699495
3:107758395	3	107758395	Csf1	ENSMUSG00000014599	colony stimulating factor 1 (macrophage) [Source:MGI Symbol;Acc:MGI:1339753]	-0.00736116
4:46581731	4	46581731	Coro2a	ENSMUSG00000028337	coronin, actin binding protein 2A [Source:MGI Symbol;Acc:MGI:1345966]	-0.0083184
4:56740768	4	56740768	Actl7b	ENSMUSG00000070980	actin-like 7b [Source:MGI Symbol;Acc:MGI:1343053]	-0.0050996
4:78212397	4	78212397	B230208B08Rik	ENSMUSG00000092492	RIKEN cDNA B230208B08 gene [Source:MGI Symbol;Acc:MGI:2442149]	-0.0120419
4:88641066	4	88641066	Ifna13	ENSMUSG00000063376	interferon alpha 13 [Source:MGI Symbol;Acc:MGI:2667155]	-0.00669929
4:119415073	4	119415073	Ccdc30	ENSMUSG00000028637	coiled-coil domain containing 30 [Source:MGI Symbol;Acc:MGI:1920582]	-0.00286785
4:137522100	4	137522100	Hspg2	ENSMUSG00000028763	perlecan (heparan sulfate proteoglycan 2) [Source:MGI Symbol;Acc:MGI:96257]	-0.00604106
4:138453876	4	138453876	Camk2n1	ENSMUSG00000046447	calcium/calmodulin-dependent protein kinase II inhibitor 1 [Source:MGI Symbol;Acc:MGI:1913509]	-8.66837e-05
5:30647717	5	30647717	4930471M23Rik	ENSMUSG00000029175	RIKEN cDNA 4930471M23 gene [Source:MGI Symbol;Acc:MGI:1922169]	-0.0103332
5:32133020	5	32133020	Gm10463	ENSMUSG00000073058	predicted gene 10463 [Source:MGI Symbol;Acc:MGI:3642170]	-0.00358975
5:113101756	5	113101756	2900026A02Rik	ENSMUSG00000051339	RIKEN cDNA 2900026A02 gene [Source:MGI Symbol;Acc:MGI:1920194]	-0.0124468
5:115632768	5	115632768	Rab35	ENSMUSG00000029518	RAB35, member RAS oncogene family [Source:MGI Symbol;Acc:MGI:1924657]	-0.00651098
5:115975862	5	115975862	Cit	ENSMUSG00000029516	citron [Source:MGI Symbol;Acc:MGI:105313]	-0.00336593
5:123046721	5	123046721	Morn3	ENSMUSG00000029477	MORN repeat containing 3 [Source:MGI Symbol;Acc:MGI:1922140]	-0.000905199
5:125271004	5	125271004	null			-0.00896949
5:125391627	5	125391627	Gm10382	ENSMUSG00000072612	predicted gene 10382 [Source:MGI Symbol;Acc:MGI:3647829]	-0.0167821
6:5297578	6	5297578	Pon2	ENSMUSG00000032667	paraoxonase 2 [Source:MGI Symbol;Acc:MGI:106687]	-0.0150454
6:87384501	6	87384501	Gkn3	ENSMUSG00000030048	gastrokine 3 [Source:MGI Symbol;Acc:MGI:1916138]	-0.000803443
6:143166115	6	143166115	Etnk1	ENSMUSG00000030275	ethanolamine kinase 1 [Source:MGI Symbol;Acc:MGI:1922570]	-0.000741198
7:4132466	7	4132466	Ttyh1	ENSMUSG00000030428	tweety homolog 1 (Drosophila) [Source:MGI Symbol;Acc:MGI:1889007]	-0.00996411
7:19332799	7	19332799	null			-0.00334543
7:25133080	7	25133080	Pou2f2	ENSMUSG00000093440	POU domain, class 2, transcription factor 2 [Source:MGI Symbol;Acc:MGI:101897]	-0.00514616
7:30143686	7	30143686	null			-0.00238206
7:44960083	7	44960083	Cpt1c	ENSMUSG00000007783	carnitine palmitoyltransferase 1c [Source:MGI Symbol;Acc:MGI:2446526]	-0.010243
7:45204438	7	45204438	Ccdc155	ENSMUSG00000038292	coiled-coil domain containing 155 [Source:MGI Symbol;Acc:MGI:2687329]	-0.00555835
7:45572851	7	45572851	0610005C13Rik	ENSMUSG00000085214	RIKEN cDNA 0610005C13 gene [Source:MGI Symbol;Acc:MGI:1918911]	-0.00501096
7:67562505	7	67562505	Lrrc28	ENSMUSG00000030556	leucine rich repeat containing 28 [Source:MGI Symbol;Acc:MGI:1915689]	-0.00429118
7:101999353	7	101999353	Numa1	ENSMUSG00000066306	nuclear mitotic apparatus protein 1 [Source:MGI Symbol;Acc:MGI:2443665]	-0.000405857
7:126694427	7	126694427	Slx1b	ENSMUSG00000059772	SLX1 structure-specific endonuclease subunit homolog B (S. cerevisiae) [Source:MGI Symbol;Acc:MGI:1915220]	-0.00457096
7:127109030	7	127109030	Qprt	ENSMUSG00000030674	quinolinate phosphoribosyltransferase [Source:MGI Symbol;Acc:MGI:1914625]	-0.0161612
7:133776177	7	133776177	Dhx32	ENSMUSG00000030986	DEAH (Asp-Glu-Ala-His) box polypeptide 32 [Source:MGI Symbol;Acc:MGI:2141813]	-0.00189362
7:140923373	7	140923373	Nlrp6	ENSMUSG00000038745	NLR family, pyrin domain containing 6 [Source:MGI Symbol;Acc:MGI:2141990]	-0.0138308
8:26976545	8	26976545	Zfp703	ENSMUSG00000085795	zinc finger protein 703 [Source:MGI Symbol;Acc:MGI:2662729]	-0.00240153
8:70744481	8	70744481	Pde4c	ENSMUSG00000031842	phosphodiesterase 4C, cAMP specific [Source:MGI Symbol;Acc:MGI:99556]	-0.00447378
8:71591872	8	71591872	Pgls	ENSMUSG00000031807	6-phosphogluconolactonase [Source:MGI Symbol;Acc:MGI:1913421]	-0.005549
8:86859912	8	86859912	N4bp1	ENSMUSG00000031652	NEDD4 binding protein 1 [Source:MGI Symbol;Acc:MGI:2136825]	-0.00506082
8:88664332	8	88664332	Nod2	ENSMUSG00000055994	nucleotide-binding oligomerization domain containing 2 [Source:MGI Symbol;Acc:MGI:2429397]	-0.000830987
8:95351432	8	95351432	Mmp15	ENSMUSG00000031790	matrix metallopeptidase 15 [Source:MGI Symbol;Acc:MGI:109320]	-0.000309551
8:105298560	8	105298560	E2f4	ENSMUSG00000014859	E2F transcription factor 4 [Source:MGI Symbol;Acc:MGI:103012]	-0.000767944
8:108886959	8	108886959	Zfhx3	ENSMUSG00000038872	zinc finger homeobox 3 [Source:MGI Symbol;Acc:MGI:99948]	-0.00373308
8:116144497	8	116144497	null			-0.000202232
8:124433299	8	124433299	Pgbd5	ENSMUSG00000050751	piggyBac transposable element derived 5 [Source:MGI Symbol;Acc:MGI:2429955]	-0.0088648
8:126422280	8	126422280	1810063B05Rik	ENSMUSG00000051671	RIKEN cDNA 1810063B05 gene [Source:MGI Symbol;Acc:MGI:1915142]	-0.000659847
9:20869428	9	20869428	A230050P20Rik	ENSMUSG00000038884	RIKEN cDNA A230050P20 gene [Source:MGI Symbol;Acc:MGI:2441788]	-0.00235857
9:21792906	9	21792906	Kank2	ENSMUSG00000032194	KN motif and ankyrin repeat domains 2 [Source:MGI Symbol;Acc:MGI:2384568]	-0.00829665
9:110408889	9	110408889	Ptpn23	ENSMUSG00000036057	protein tyrosine phosphatase, non-receptor type 23 [Source:MGI Symbol;Acc:MGI:2144837]	-0.0125693
10:71344397	10	71344397	Cisd1	ENSMUSG00000037710	CDGSH iron sulfur domain 1 [Source:MGI Symbol;Acc:MGI:1261855]	-0.000818951
10:80200722	10	80200722	null			-0.00103654
10:80347711	10	80347711	Adamtsl5	ENSMUSG00000043822	ADAMTS-like 5 [Source:MGI Symbol;Acc:MGI:1913798]	-0.00120447
10:81431278	10	81431278	Nfic	ENSMUSG00000055053	nuclear factor I/C [Source:MGI Symbol;Acc:MGI:109591]	-0.00132999
10:81643337	10	81643337	Ankrd24	ENSMUSG00000054708	ankyrin repeat domain 24 [Source:MGI Symbol;Acc:MGI:1890394]	-0.00116135
10:93160852	10	93160852	Cdk17	ENSMUSG00000020015	cyclin-dependent kinase 17 [Source:MGI Symbol;Acc:MGI:97517]	-0.000394909
11:61408056	11	61408056	null			-0.0018414
11:71751651	11	71751651	Wscd1	ENSMUSG00000020811	WSC domain containing 1 [Source:MGI Symbol;Acc:MGI:2448493]	-0.00551675
11:97573789	11	97573789	Srcin1	ENSMUSG00000038453	SRC kinase signaling inhibitor 1 [Source:MGI Symbol;Acc:MGI:1933179]	-9.13763e-05
11:98973716	11	98973716	Rara	ENSMUSG00000037992	retinoic acid receptor, alpha [Source:MGI Symbol;Acc:MGI:97856]	-0.00857568
11:98973722	11	98973722	Rara	ENSMUSG00000037992	retinoic acid receptor, alpha [Source:MGI Symbol;Acc:MGI:97856]	-0.00745448
11:99144682	11	99144682	Ccr7	ENSMUSG00000037944	chemokine (C-C motif) receptor 7 [Source:MGI Symbol;Acc:MGI:103011]	-0.00155012
11:117835923	11	117835923	Gm20708	ENSMUSG00000093485	predicted gene 20708 [Source:MGI Symbol;Acc:MGI:5313155]	-0.00884
12:24498314	12	24498314	Taf1b	ENSMUSG00000059669	TATA box binding protein (Tbp)-associated factor, RNA polymerase I, B [Source:MGI Symbol;Acc:MGI:109577]	-0.0270193
12:24498389	12	24498389	Taf1b	ENSMUSG00000059669	TATA box binding protein (Tbp)-associated factor, RNA polymerase I, B [Source:MGI Symbol;Acc:MGI:109577]	-0.00231466
12:69196969	12	69196969	1110034A24Rik	ENSMUSG00000020973	RIKEN cDNA 1110034A24 gene [Source:MGI Symbol;Acc:MGI:1923566]	-0.000468482
12:85110506	12	85110506	Dlst	ENSMUSG00000004789	dihydrolipoamide S-succinyltransferase (E2 component of 2-oxo-glutarate complex) [Source:MGI Symbol;Acc:MGI:1926170]	-0.00591457
12:86307871	12	86307871	null			-0.00584694
13:41606123	13	41606123	Tmem170b	ENSMUSG00000087370	transmembrane protein 170B [Source:MGI Symbol;Acc:MGI:3647046]	-0.00399592
13:43559456	13	43559456	Ccdc90a	ENSMUSG00000021371	coiled-coil domain containing 90A [Source:MGI Symbol;Acc:MGI:1923387]	-0.00555899
13:55450674	13	55450674	Grk6	ENSMUSG00000074886	G protein-coupled receptor kinase 6 [Source:MGI Symbol;Acc:MGI:1347078]	-0.00632846
13:56259074	13	56259074	null			-0.000256977
14:25456805	14	25456805	D930049A15Rik	ENSMUSG00000087535	RIKEN cDNA D930049A15 gene [Source:MGI Symbol;Acc:MGI:3041228]	-0.00448776
14:46882740	14	46882740	Samd4	ENSMUSG00000021838	sterile alpha motif domain containing 4 [Source:MGI Symbol;Acc:MGI:1921730]	-0.0035682
14:65759536	14	65759536	Scara5	ENSMUSG00000022032	scavenger receptor class A, member 5 (putative) [Source:MGI Symbol;Acc:MGI:1918395]	-0.00303975
14:67072812	14	67072812	Ppp2r2a	ENSMUSG00000022052	protein phosphatase 2 (formerly 2A), regulatory subunit B (PR 52), alpha isoform [Source:MGI Symbol;Acc:MGI:1919228]	-0.00339567
15:3996553	15	3996553	AW549877	ENSMUSG00000041935	expressed sequence AW549877 [Source:MGI Symbol;Acc:MGI:2146232]	-0.00427855
15:76698929	15	76698929	Gpt	ENSMUSG00000022546	glutamic pyruvic transaminase, soluble [Source:MGI Symbol;Acc:MGI:95802]	-0.000588002
15:80052160	15	80052160	null			-0.00151486
15:85653511	15	85653511	null			-0.0121771
15:85671774	15	85671774	null			-0.00151687
15:85671817	15	85671817	null			-0.00432587
15:85685524	15	85685524	null			-0.0097853
15:85709610	15	85709610	Mirlet7b	ENSMUSG00000065564	microRNA let7b [Source:MGI Symbol;Acc:MGI:2676794]	-0.00982404
15:99701912	15	99701912	Gm17349	ENSMUSG00000091604	predicted gene, 17349 [Source:MGI Symbol;Acc:MGI:4936983]	-0.00200778
15:102460471	15	102460471	Prr13	ENSMUSG00000023048	proline rich 13 [Source:MGI Symbol;Acc:MGI:1913401]	-0.0131611
16:13448583	16	13448583	Mir193b	ENSMUSG00000076972	microRNA 193b [Source:MGI Symbol;Acc:MGI:3718458]	-0.00158352
16:13448588	16	13448588	Mir193b	ENSMUSG00000076972	microRNA 193b [Source:MGI Symbol;Acc:MGI:3718458]	-0.00846085
16:17209470	16	17209470	Rimbp3	ENSMUSG00000071636	RIMS binding protein 3 [Source:MGI Symbol;Acc:MGI:2685449]	-0.00444118
16:17209492	16	17209492	Rimbp3	ENSMUSG00000071636	RIMS binding protein 3 [Source:MGI Symbol;Acc:MGI:2685449]	-0.00446972
16:33382297	16	33382297	Zfp148	ENSMUSG00000022811	zinc finger protein 148 [Source:MGI Symbol;Acc:MGI:1332234]	-0.00614906
16:33382305	16	33382305	Zfp148	ENSMUSG00000022811	zinc finger protein 148 [Source:MGI Symbol;Acc:MGI:1332234]	-0.0042431
16:33382332	16	33382332	Zfp148	ENSMUSG00000022811	zinc finger protein 148 [Source:MGI Symbol;Acc:MGI:1332234]	-0.0104334
16:87766166	16	87766166	null			-0.0048282
16:90087385	16	90087385	null			-0.00249838
17:27637505	17	27637505	Gm15420	ENSMUSG00000087387	predicted gene 15420 [Source:MGI Symbol;Acc:MGI:3705302]	-0.00129323
17:35394525	17	35394525	null			-0.011132
17:35439691	17	35439691	H2-Q7	ENSMUSG00000060550	histocompatibility 2, Q region locus 7 [Source:MGI Symbol;Acc:MGI:95936]	-0.00856096
17:46651719	17	46651719	Cul7	ENSMUSG00000038545	cullin 7 [Source:MGI Symbol;Acc:MGI:1913765]	-0.000782019
17:56099234	17	56099234	Hdgfrp2	ENSMUSG00000002833	hepatoma-derived growth factor, related protein 2 [Source:MGI Symbol;Acc:MGI:1194492]	-0.0173089
18:32430783	18	32430783	Bin1	ENSMUSG00000024381	bridging integrator 1 [Source:MGI Symbol;Acc:MGI:108092]	-0.00840452
18:60750626	18	60750626	null			-0.0101789
18:60750658	18	60750658	null			-0.000630031
19:5650375	19	5650375	Sipa1	ENSMUSG00000056917	signal-induced proliferation associated gene 1 [Source:MGI Symbol;Acc:MGI:107576]	-0.000441811
19:5856501	19	5856501	Frmd8	ENSMUSG00000024816	FERM domain containing 8 [Source:MGI Symbol;Acc:MGI:1914707]	-0.00241935
19:7040570	19	7040570	Stip1	ENSMUSG00000024966	stress-induced phosphoprotein 1 [Source:MGI Symbol;Acc:MGI:109130]	-0.000110579
19:10187987	19	10187987	Fads1	ENSMUSG00000010663	fatty acid desaturase 1 [Source:MGI Symbol;Acc:MGI:1923517]	-0.000681562
19:12009700	19	12009700	null			-0.0107335
19:26607153	19	26607153	Smarca2	ENSMUSG00000024921	SWI/SNF related, matrix associated, actin dependent regulator of chromatin, subfamily a, member 2 [Source:MGI Symbol;Acc:MGI:99603]	-0.000200387
19:26640949	19	26640949	Smarca2	ENSMUSG00000024921	SWI/SNF related, matrix associated, actin dependent regulator of chromatin, subfamily a, member 2 [Source:MGI Symbol;Acc:MGI:99603]	-0.00285261
19:26640961	19	26640961	Smarca2	ENSMUSG00000024921	SWI/SNF related, matrix associated, actin dependent regulator of chromatin, subfamily a, member 2 [Source:MGI Symbol;Acc:MGI:99603]	-0.00948772
19:47265738	19	47265738	Sh3pxd2a	ENSMUSG00000053617	SH3 and PX domains 2A [Source:MGI Symbol;Acc:MGI:1298393]	-0.00544538
19:51142672	19	51142672	null			-0.00140493
19:56548466	19	56548466	Nhlrc2	ENSMUSG00000025078	NHL repeat containing 2 [Source:MGI Symbol;Acc:MGI:1914116]	-0.00353863
1:16657135	1	16657135	Tceb1	ENSMUSG00000079658	transcription elongation factor B (SIII), polypeptide 1 [Source:MGI Symbol;Acc:MGI:1915173]	0.00141
1:109034542	1	109034542	null			5.57954e-05
1:158251341	1	158251341	Fam5b	ENSMUSG00000004031	family with sequence similarity 5, member B [Source:MGI Symbol;Acc:MGI:2443333]	4.10847e-06
2:18800636	2	18800636	null			0.00182186
2:29250312	2	29250312	Ntng2	ENSMUSG00000035513	netrin G2 [Source:MGI Symbol;Acc:MGI:2159341]	0.0109881
2:29845633	2	29845633	Mir219-2	ENSMUSG00000065485	microRNA 219-2 [Source:MGI Symbol;Acc:MGI:3618754]	0.00393132
2:32069169	2	32069169	Fam78a	ENSMUSG00000050592	family with sequence similarity 78, member A [Source:MGI Symbol;Acc:MGI:2443569]	0.000503855
2:33216752	2	33216752	Ralgps1	ENSMUSG00000038831	Ral GEF with PH domain and SH3 binding motif 1 [Source:MGI Symbol;Acc:MGI:1922008]	0.00459897
2:33216776	2	33216776	Ralgps1	ENSMUSG00000038831	Ral GEF with PH domain and SH3 binding motif 1 [Source:MGI Symbol;Acc:MGI:1922008]	0.0104783
2:71461596	2	71461596	Metap1d	ENSMUSG00000041921	methionyl aminopeptidase type 1D (mitochondrial) [Source:MGI Symbol;Acc:MGI:1913809]	0.00434368
2:71461608	2	71461608	Metap1d	ENSMUSG00000041921	methionyl aminopeptidase type 1D (mitochondrial) [Source:MGI Symbol;Acc:MGI:1913809]	0.00104042
2:93176678	2	93176678	null			0.00298938
2:116066866	2	116066866	2700033N17Rik	ENSMUSG00000086328	RIKEN cDNA 2700033N17 gene [Source:MGI Symbol;Acc:MGI:1919853]	0.0022328
2:119324104	2	119324104	Gm14207	ENSMUSG00000074912	predicted gene 14207 [Source:MGI Symbol;Acc:MGI:3649550]	0.00269201
2:119324130	2	119324130	Gm14207	ENSMUSG00000074912	predicted gene 14207 [Source:MGI Symbol;Acc:MGI:3649550]	0.00669604
2:131171421	2	131171421	Spef1	ENSMUSG00000027329	sperm flagellar 1 [Source:MGI Symbol;Acc:MGI:3513546]	3.09186e-05
2:146959255	2	146959255	Plk1s1	ENSMUSG00000074749	polo-like kinase 1 substrate 1 [Source:MGI Symbol;Acc:MGI:2684960]	0.00257011
2:146959273	2	146959273	Plk1s1	ENSMUSG00000074749	polo-like kinase 1 substrate 1 [Source:MGI Symbol;Acc:MGI:2684960]	0.0012581
2:152412688	2	152412688	Zcchc3	ENSMUSG00000074682	zinc finger, CCHC domain containing 3 [Source:MGI Symbol;Acc:MGI:1915167]	0.0179981
2:152414009	2	152414009	Zcchc3	ENSMUSG00000074682	zinc finger, CCHC domain containing 3 [Source:MGI Symbol;Acc:MGI:1915167]	0.00170583
2:181460416	2	181460416	Zbtb46	ENSMUSG00000027583	zinc finger and BTB domain containing 46 [Source:MGI Symbol;Acc:MGI:1919397]	0.0055355
2:181460430	2	181460430	Zbtb46	ENSMUSG00000027583	zinc finger and BTB domain containing 46 [Source:MGI Symbol;Acc:MGI:1919397]	0.000117333
3:9159162	3	9159162	null			0.000209595
3:18054782	3	18054782	Bhlhe22	ENSMUSG00000025128	basic helix-loop-helix family, member e22 [Source:MGI Symbol;Acc:MGI:1930001]	0.00108327
3:55782999	3	55782999	Nbea	ENSMUSG00000027799	neurobeachin [Source:MGI Symbol;Acc:MGI:1347075]	0.00310766
3:55783075	3	55783075	Nbea	ENSMUSG00000027799	neurobeachin [Source:MGI Symbol;Acc:MGI:1347075]	0.00218982
3:86547256	3	86547256	Lrba	ENSMUSG00000028080	LPS-responsive beige-like anchor [Source:MGI Symbol;Acc:MGI:1933162]	0.00904009
4:3939407	4	3939407	Chchd7	ENSMUSG00000042198	coiled-coil-helix-coiled-coil-helix domain containing 7 [Source:MGI Symbol;Acc:MGI:1913683]	0.000848955
4:16885751	4	16885751	null			0.0061556
4:59384907	4	59384907	Susd1	ENSMUSG00000038578	sushi domain containing 1 [Source:MGI Symbol;Acc:MGI:3651543]	0.00292731
4:83284603	4	83284603	Ttc39b	ENSMUSG00000038172	tetratricopeptide repeat domain 39B [Source:MGI Symbol;Acc:MGI:1917113]	0.00328025
4:83284624	4	83284624	Ttc39b	ENSMUSG00000038172	tetratricopeptide repeat domain 39B [Source:MGI Symbol;Acc:MGI:1917113]	0.00187154
4:99653889	4	99653889	Gm12688	ENSMUSG00000086096	predicted gene 12688 [Source:MGI Symbol;Acc:MGI:3650434]	0.00786985
4:114987304	4	114987304	Cmpk1	ENSMUSG00000028719	cytidine monophosphate (UMP-CMP) kinase 1 [Source:MGI Symbol;Acc:MGI:1913838]	0.00312433
4:115978860	4	115978860	Faah	ENSMUSG00000034171	fatty acid amide hydrolase [Source:MGI Symbol;Acc:MGI:109609]	0.0203641
4:118290140	4	118290140	Ptprf	ENSMUSG00000033295	protein tyrosine phosphatase, receptor type, F [Source:MGI Symbol;Acc:MGI:102695]	0.00570966
4:120314576	4	120314576	null			0.0112043
4:122008309	4	122008309	null			0.00774657
4:123202132	4	123202132	Nt5c1a	ENSMUSG00000054958	5'-nucleotidase, cytosolic IA [Source:MGI Symbol;Acc:MGI:2155700]	0.00845203
4:132532737	4	132532737	Atpif1	ENSMUSG00000054428	ATPase inhibitory factor 1 [Source:MGI Symbol;Acc:MGI:1196457]	0.00797535
4:136954567	4	136954567	Epha8	ENSMUSG00000028661	Eph receptor A8 [Source:MGI Symbol;Acc:MGI:109378]	0.00852685
4:140002597	4	140002597	null			0.00026535
4:140750811	4	140750811	Padi4	ENSMUSG00000025330	peptidyl arginine deiminase, type IV [Source:MGI Symbol;Acc:MGI:1338898]	0.00370135
4:142085394	4	142085394	Gm10565	ENSMUSG00000073728	predicted gene 10565 [Source:MGI Symbol;Acc:MGI:3642733]	0.00543843
4:148317275	4	148317275	Gm13206	ENSMUSG00000087027	predicted gene 13206 [Source:MGI Symbol;Acc:MGI:3651440]	0.00316539
4:148952095	4	148952095	Casz1	ENSMUSG00000028977	castor homolog 1, zinc finger (Drosophila) [Source:MGI Symbol;Acc:MGI:1196251]	0.0013468
4:155654482	4	155654482	Mib2	ENSMUSG00000029060	mindbomb homolog 2 (Drosophila) [Source:MGI Symbol;Acc:MGI:2679684]	0.00943653
5:24552740	5	24552740	4931409K22Rik	ENSMUSG00000038199	RIKEN cDNA 4931409K22 gene [Source:MGI Symbol;Acc:MGI:3045319]	0.00306852
5:33723632	5	33723632	Fgfr3	ENSMUSG00000054252	fibroblast growth factor receptor 3 [Source:MGI Symbol;Acc:MGI:95524]	0.00433803
5:37827178	5	37827178	Msx1	ENSMUSG00000048450	homeobox, msh-like 1 [Source:MGI Symbol;Acc:MGI:97168]	0.00446001
5:89883311	5	89883311	Adamts3	ENSMUSG00000043635	a disintegrin-like and metallopeptidase (reprolysin type) with thrombospondin type 1 motif, 3 [Source:MGI Symbol;Acc:MGI:3045353]	0.00295769
5:101666896	5	101666896	Nkx6-1	ENSMUSG00000035187	NK6 homeobox 1 [Source:MGI Symbol;Acc:MGI:1206039]	0.00349429
5:111418953	5	111418953	Mn1	ENSMUSG00000070576	meningioma 1 [Source:MGI Symbol;Acc:MGI:1261813]	0.00100752
5:113164780	5	113164780	2900026A02Rik	ENSMUSG00000051339	RIKEN cDNA 2900026A02 gene [Source:MGI Symbol;Acc:MGI:1920194]	0.00315639
5:115479776	5	115479776	Sirt4	ENSMUSG00000029524	sirtuin 4 (silent mating type information regulation 2 homolog) 4 (S. cerevisiae) [Source:MGI Symbol;Acc:MGI:1922637]	0.000421841
5:119837450	5	119837450	Tbx5	ENSMUSG00000018263	T-box 5 [Source:MGI Symbol;Acc:MGI:102541]	0.00275046
5:134946310	5	134946310	Cldn4	ENSMUSG00000047501	claudin 4 [Source:MGI Symbol;Acc:MGI:1313314]	0.0182553
5:134946319	5	134946319	Cldn4	ENSMUSG00000047501	claudin 4 [Source:MGI Symbol;Acc:MGI:1313314]	0.00186581
6:30959002	6	30959002	Klf14	ENSMUSG00000073209	Kruppel-like factor 14 [Source:MGI Symbol;Acc:MGI:3577024]	0.00931224
6:30959031	6	30959031	Klf14	ENSMUSG00000073209	Kruppel-like factor 14 [Source:MGI Symbol;Acc:MGI:3577024]	0.0132009
6:68369767	6	68369767	null			0.00677926
6:85186946	6	85186946	Emx1	ENSMUSG00000033726	empty spiracles homolog 1 (Drosophila) [Source:MGI Symbol;Acc:MGI:95387]	0.00158384
6:88190244	6	88190244	Gata2	ENSMUSG00000015053	GATA binding protein 2 [Source:MGI Symbol;Acc:MGI:95662]	0.0054419
6:93678641	6	93678641	Magi1	ENSMUSG00000045095	membrane associated guanylate kinase, WW and PDZ domain containing 1 [Source:MGI Symbol;Acc:MGI:1203522]	0.00391376
6:115499104	6	115499104	null			0.00706484
6:127767814	6	127767814	Prmt8	ENSMUSG00000030350	protein arginine N-methyltransferase 8 [Source:MGI Symbol;Acc:MGI:3043083]	0.00781092
7:3411028	7	3411028	Cacng8	ENSMUSG00000053395	calcium channel, voltage-dependent, gamma subunit 8 [Source:MGI Symbol;Acc:MGI:1932376]	0.00424715
7:19303802	7	19303802	Fosb	ENSMUSG00000003545	FBJ osteosarcoma oncogene B [Source:MGI Symbol;Acc:MGI:95575]	0.000575813
7:19464722	7	19464722	U1	ENSMUSG00000065388	U1 spliceosomal RNA [Source:RFAM;Acc:RF00003]	0.00088949
7:19489316	7	19489316	Exoc3l2	ENSMUSG00000011263	exocyst complex component 3-like 2 [Source:MGI Symbol;Acc:MGI:1921713]	0.0015092
7:19698540	7	19698540	Apoe	ENSMUSG00000002985	apolipoprotein E [Source:MGI Symbol;Acc:MGI:88057]	0.00347983
7:22772586	7	22772586	null			0.00561756
7:22772592	7	22772592	null			0.00817667
7:73392862	7	73392862	Rgma	ENSMUSG00000070509	RGM domain family, member A [Source:MGI Symbol;Acc:MGI:2679262]	0.0104694
7:98870933	7	98870933	null			0.0022529
7:98870941	7	98870941	null			0.0186341
7:105554522	7	105554522	Smpd1	ENSMUSG00000037049	sphingomyelin phosphodiesterase 1, acid lysosomal [Source:MGI Symbol;Acc:MGI:98325]	0.00322594
7:127363793	7	127363793	null			0.00346409
8:19738319	8	19738319	4930467E23Rik	ENSMUSG00000096265	RIKEN cDNA 4930467E23 gene [Source:MGI Symbol;Acc:MGI:1923056]	0.00107702
8:64947585	8	64947585	Tmem192	ENSMUSG00000025521	transmembrane protein 192 [Source:MGI Symbol;Acc:MGI:1920317]	0.00205453
8:84745285	8	84745285	Nfix	ENSMUSG00000001911	nuclear factor I/X [Source:MGI Symbol;Acc:MGI:97311]	0.00248939
8:87660018	8	87660018	Zfp423	ENSMUSG00000045333	zinc finger protein 423 [Source:MGI Symbol;Acc:MGI:1891217]	0.0131371
8:91872726	8	91872726	null			0.0016209
8:99416095	8	99416095	Cdh8	ENSMUSG00000036510	cadherin 8 [Source:MGI Symbol;Acc:MGI:107434]	0.00451754
8:102783901	8	102783901	Cdh11	ENSMUSG00000031673	cadherin 11 [Source:MGI Symbol;Acc:MGI:99217]	0.00371764
8:106870080	8	106870080	Has3	ENSMUSG00000031910	hyaluronan synthase 3 [Source:MGI Symbol;Acc:MGI:109599]	0.00613898
9:61877813	9	61877813	null			0.00842349
9:65631337	9	65631337	Rbpms2	ENSMUSG00000032387	RNA binding protein with multiple splicing 2 [Source:MGI Symbol;Acc:MGI:1919223]	0.00208687
9:65631348	9	65631348	Rbpms2	ENSMUSG00000032387	RNA binding protein with multiple splicing 2 [Source:MGI Symbol;Acc:MGI:1919223]	0.00425591
9:72111253	9	72111253	Tcf12	ENSMUSG00000032228	transcription factor 12 [Source:MGI Symbol;Acc:MGI:101877]	0.00187512
9:98952410	9	98952410	Foxl2	ENSMUSG00000050397	forkhead box L2 [Source:MGI Symbol;Acc:MGI:1349428]	0.00403155
10:44528354	10	44528354	Prdm1	ENSMUSG00000038151	PR domain containing 1, with ZNF domain [Source:MGI Symbol;Acc:MGI:99655]	0.000530384
10:44528381	10	44528381	Prdm1	ENSMUSG00000038151	PR domain containing 1, with ZNF domain [Source:MGI Symbol;Acc:MGI:99655]	9.52593e-05
10:44528389	10	44528389	Prdm1	ENSMUSG00000038151	PR domain containing 1, with ZNF domain [Source:MGI Symbol;Acc:MGI:99655]	0.00350006
10:44528401	10	44528401	Prdm1	ENSMUSG00000038151	PR domain containing 1, with ZNF domain [Source:MGI Symbol;Acc:MGI:99655]	0.0139776
10:44528419	10	44528419	Prdm1	ENSMUSG00000038151	PR domain containing 1, with ZNF domain [Source:MGI Symbol;Acc:MGI:99655]	0.00617164
10:80003629	10	80003629	Abca7	ENSMUSG00000035722	ATP-binding cassette, sub-family A (ABC1), member 7 [Source:MGI Symbol;Acc:MGI:1351646]	0.00528223
10:127326488	10	127326488	Arhgap9	ENSMUSG00000040345	Rho GTPase activating protein 9 [Source:MGI Symbol;Acc:MGI:2143764]	0.0022317
10:127326514	10	127326514	Arhgap9	ENSMUSG00000040345	Rho GTPase activating protein 9 [Source:MGI Symbol;Acc:MGI:2143764]	0.00394693
10:127326525	10	127326525	Arhgap9	ENSMUSG00000040345	Rho GTPase activating protein 9 [Source:MGI Symbol;Acc:MGI:2143764]	0.00372419
10:127326529	10	127326529	Arhgap9	ENSMUSG00000040345	Rho GTPase activating protein 9 [Source:MGI Symbol;Acc:MGI:2143764]	0.000506337
10:127326603	10	127326603	Arhgap9	ENSMUSG00000040345	Rho GTPase activating protein 9 [Source:MGI Symbol;Acc:MGI:2143764]	0.00505238
11:24233971	11	24233971	null			0.000551706
11:33203875	11	33203875	Gm12116	ENSMUSG00000087501	predicted gene 12116 [Source:MGI Symbol;Acc:MGI:3652289]	0.00395116
11:48845544	11	48845544	Trim7	ENSMUSG00000040350	tripartite motif-containing 7 [Source:MGI Symbol;Acc:MGI:2137353]	0.00191189
11:62629467	11	62629467	BC046404	ENSMUSG00000046417	cDNA sequence BC046404 [Source:MGI Symbol;Acc:MGI:2682293]	0.00386235
11:72411972	11	72411972	Smtnl2	ENSMUSG00000045667	smoothelin-like 2 [Source:MGI Symbol;Acc:MGI:2442764]	0.00995225
11:79773529	11	79773529	null			0.00587417
11:80209450	11	80209450	Rhot1	ENSMUSG00000017686	ras homolog gene family, member T1 [Source:MGI Symbol;Acc:MGI:1926078]	0.002995
11:82929284	11	82929284	Unc45b	ENSMUSG00000018845	unc-45 homolog B (C. elegans) [Source:MGI Symbol;Acc:MGI:2443377]	0.00168143
11:82929291	11	82929291	Unc45b	ENSMUSG00000018845	unc-45 homolog B (C. elegans) [Source:MGI Symbol;Acc:MGI:2443377]	0.0189756
11:94500230	11	94500230	Epn3	ENSMUSG00000010080	epsin 3 [Source:MGI Symbol;Acc:MGI:1919139]	0.00321373
11:97067606	11	97067606	Osbpl7	ENSMUSG00000038534	oxysterol binding protein-like 7 [Source:MGI Symbol;Acc:MGI:1918490]	0.00487149
11:97626442	11	97626442	E130012A19Rik	ENSMUSG00000043439	RIKEN cDNA E130012A19 gene [Source:MGI Symbol;Acc:MGI:2143991]	0.0213826
11:97627075	11	97627075	E130012A19Rik	ENSMUSG00000043439	RIKEN cDNA E130012A19 gene [Source:MGI Symbol;Acc:MGI:2143991]	0.00365707
11:97627527	11	97627527	E130012A19Rik	ENSMUSG00000043439	RIKEN cDNA E130012A19 gene [Source:MGI Symbol;Acc:MGI:2143991]	0.000101982
11:97628132	11	97628132	E130012A19Rik	ENSMUSG00000043439	RIKEN cDNA E130012A19 gene [Source:MGI Symbol;Acc:MGI:2143991]	0.000835728
11:98837622	11	98837622	Rapgefl1	ENSMUSG00000038020	Rap guanine nucleotide exchange factor (GEF)-like 1 [Source:MGI Symbol;Acc:MGI:3611446]	0.00813812
11:101165618	11	101165618	Plekhh3	ENSMUSG00000035172	pleckstrin homology domain containing, family H (with MyTH4 domain) member 3 [Source:MGI Symbol;Acc:MGI:2384950]	0.000277551
11:101262012	11	101262012	Wnk4	ENSMUSG00000035112	WNK lysine deficient protein kinase 4 [Source:MGI Symbol;Acc:MGI:1917097]	0.00750726
11:102437375	11	102437375	Fam171a2	ENSMUSG00000034685	family with sequence similarity 171, member A2 [Source:MGI Symbol;Acc:MGI:2448496]	0.000899256
11:102606337	11	102606337	Fzd2	ENSMUSG00000050288	frizzled homolog 2 (Drosophila) [Source:MGI Symbol;Acc:MGI:1888513]	0.000871344
11:115989762	11	115989762	Itgb4	ENSMUSG00000020758	integrin beta 4 [Source:MGI Symbol;Acc:MGI:96613]	0.00229726
11:116945554	11	116945554	Mgat5b	ENSMUSG00000043857	mannoside acetylglucosaminyltransferase 5, isoenzyme B [Source:MGI Symbol;Acc:MGI:3606200]	0.00217866
11:118442856	11	118442856	C1qtnf1	ENSMUSG00000017446	C1q and tumor necrosis factor related protein 1 [Source:MGI Symbol;Acc:MGI:1919254]	0.0173857
11:120187491	11	120187491	2810410L24Rik	ENSMUSG00000075389	RIKEN cDNA 2810410L24 gene [Source:MGI Symbol;Acc:MGI:1923627]	0.00616707
12:22906396	12	22906396	null			0.0186182
12:23189364	12	23189364	null			0.0129018
12:23189375	12	23189375	null			0.00433471
12:23189394	12	23189394	null			0.00871703
12:33251410	12	33251410	Atxn7l1	ENSMUSG00000020564	ataxin 7-like 1 [Source:MGI Symbol;Acc:MGI:3584458]	0.000301965
12:44328955	12	44328955	Nrcam	ENSMUSG00000020598	neuron-glia-CAM-related cell adhesion molecule [Source:MGI Symbol;Acc:MGI:104750]	0.00184095
12:51691205	12	51691205	Strn3	ENSMUSG00000020954	striatin, calmodulin binding protein 3 [Source:MGI Symbol;Acc:MGI:2151064]	0.00503943
12:78749660	12	78749660	Mpp5	ENSMUSG00000021112	membrane protein, palmitoylated 5 (MAGUK p55 subfamily member 5) [Source:MGI Symbol;Acc:MGI:1927339]	0.00232218
12:81686506	12	81686506	null			0.00108726
12:105884904	12	105884904	null			0.00421089
12:111028883	12	111028883	null			0.0048209
12:111442912	12	111442912	Tnfaip2	ENSMUSG00000021281	tumor necrosis factor, alpha-induced protein 2 [Source:MGI Symbol;Acc:MGI:104960]	0.00420333
12:118848768	12	118848768	Sp8	ENSMUSG00000048562	trans-acting transcription factor 8 [Source:MGI Symbol;Acc:MGI:2443471]	0.00628644
13:34876201	13	34876201	Prpf4b	ENSMUSG00000021413	PRP4 pre-mRNA processing factor 4 homolog B (yeast) [Source:MGI Symbol;Acc:MGI:109584]	0.0110898
13:97071054	13	97071054	Fam169a	ENSMUSG00000041817	family with sequence similarity 169, member A [Source:MGI Symbol;Acc:MGI:2444268]	0.00570746
13:107680977	13	107680977	null			0.00121489
14:27066048	14	27066048	Il17rd	ENSMUSG00000040717	interleukin 17 receptor D [Source:MGI Symbol;Acc:MGI:2159727]	0.00404377
14:27066107	14	27066107	Il17rd	ENSMUSG00000040717	interleukin 17 receptor D [Source:MGI Symbol;Acc:MGI:2159727]	0.0152352
14:31641119	14	31641119	Hacl1	ENSMUSG00000021884	2-hydroxyacyl-CoA lyase 1 [Source:MGI Symbol;Acc:MGI:1929657]	0.00162657
14:32600086	14	32600086	Prrxl1	ENSMUSG00000041730	paired related homeobox protein-like 1 [Source:MGI Symbol;Acc:MGI:2148204]	0.000342239
14:46385748	14	46385748	Bmp4	ENSMUSG00000021835	bone morphogenetic protein 4 [Source:MGI Symbol;Acc:MGI:88180]	0.00128378
14:46385760	14	46385760	Bmp4	ENSMUSG00000021835	bone morphogenetic protein 4 [Source:MGI Symbol;Acc:MGI:88180]	0.00333878
14:61689933	14	61689933	null			0.0257693
14:61689951	14	61689951	null			0.0133939
14:67098035	14	67098035	null			0.00187849
14:70079249	14	70079249	Egr3	ENSMUSG00000033730	early growth response 3 [Source:MGI Symbol;Acc:MGI:1306780]	0.0027673
14:99099967	14	99099967	Pibf1	ENSMUSG00000022064	progesterone immunomodulatory binding factor 1 [Source:MGI Symbol;Acc:MGI:1261910]	0.00367524
15:7811111	15	7811111	Gdnf	ENSMUSG00000022144	glial cell line derived neurotrophic factor [Source:MGI Symbol;Acc:MGI:107430]	0.00288878
15:60822532	15	60822532	Fam84b	ENSMUSG00000072568	family with sequence similarity 84, member B [Source:MGI Symbol;Acc:MGI:3026924]	0.00175137
15:78889066	15	78889066	Gga1	ENSMUSG00000033128	golgi associated, gamma adaptin ear containing, ARF binding protein 1 [Source:MGI Symbol;Acc:MGI:2146207]	0.0106485
15:79359906	15	79359906	Tmem184b	ENSMUSG00000009035	transmembrane protein 184b [Source:MGI Symbol;Acc:MGI:2445179]	0.00234805
15:83527377	15	83527377	Bik	ENSMUSG00000016758	BCL2-interacting killer [Source:MGI Symbol;Acc:MGI:1206591]	0.00448676
15:83846930	15	83846930	Mpped1	ENSMUSG00000041708	metallophosphoesterase domain containing 1 [Source:MGI Symbol;Acc:MGI:106316]	0.0017697
15:85326611	15	85326611	null			0.0136085
15:85538578	15	85538578	Wnt7b	ENSMUSG00000022382	wingless-related MMTV integration site 7B [Source:MGI Symbol;Acc:MGI:98962]	0.00888308
15:85615728	15	85615728	null			0.00773519
15:96700427	15	96700427	Slc38a2	ENSMUSG00000022462	solute carrier family 38, member 2 [Source:MGI Symbol;Acc:MGI:1915010]	0.00290907
15:98606818	15	98606818	Adcy6	ENSMUSG00000022994	adenylate cyclase 6 [Source:MGI Symbol;Acc:MGI:87917]	0.00832644
15:98774128	15	98774128	Wnt10b	ENSMUSG00000022996	wingless related MMTV integration site 10b [Source:MGI Symbol;Acc:MGI:108061]	0.016492
15:102144282	15	102144282	Igfbp6	ENSMUSG00000023046	insulin-like growth factor binding protein 6 [Source:MGI Symbol;Acc:MGI:96441]	0.0115056
15:102144286	15	102144286	Igfbp6	ENSMUSG00000023046	insulin-like growth factor binding protein 6 [Source:MGI Symbol;Acc:MGI:96441]	0.00455615
16:11748874	16	11748874	Snx29	ENSMUSG00000071669	sorting nexin 29 [Source:MGI Symbol;Acc:MGI:1921728]	0.00157155
16:22572986	16	22572986	Dgkg	ENSMUSG00000022861	diacylglycerol kinase, gamma [Source:MGI Symbol;Acc:MGI:105060]	0.00323875
16:22572992	16	22572992	Dgkg	ENSMUSG00000022861	diacylglycerol kinase, gamma [Source:MGI Symbol;Acc:MGI:105060]	0.00212882
16:92455210	16	92455210	Rcan1	ENSMUSG00000022951	regulator of calcineurin 1 [Source:MGI Symbol;Acc:MGI:1890564]	0.00319762
17:7158291	17	7158291	null			0.004602
17:12507959	17	12507959	Slc22a3	ENSMUSG00000023828	solute carrier family 22 (organic cation transporter), member 3 [Source:MGI Symbol;Acc:MGI:1333817]	0.00620243
17:12508148	17	12508148	Slc22a3	ENSMUSG00000023828	solute carrier family 22 (organic cation transporter), member 3 [Source:MGI Symbol;Acc:MGI:1333817]	0.00977458
17:25844582	17	25844582	Rhot2	ENSMUSG00000025733	ras homolog gene family, member T2 [Source:MGI Symbol;Acc:MGI:2384892]	0.00208385
17:29326178	17	29326178	Pi16	ENSMUSG00000024011	peptidase inhibitor 16 [Source:MGI Symbol;Acc:MGI:1921366]	0.0161452
17:35703962	17	35703962	Ddr1	ENSMUSG00000003534	discoidin domain receptor family, member 1 [Source:MGI Symbol;Acc:MGI:99216]	0.00452526
17:35704001	17	35704001	Ddr1	ENSMUSG00000003534	discoidin domain receptor family, member 1 [Source:MGI Symbol;Acc:MGI:99216]	0.000708523
17:45601595	17	45601595	Gm7325	ENSMUSG00000079471	predicted gene 7325 [Source:MGI Symbol;Acc:MGI:3649059]	0.0150947
17:45601604	17	45601604	Gm7325	ENSMUSG00000079471	predicted gene 7325 [Source:MGI Symbol;Acc:MGI:3649059]	0.0156782
17:45601625	17	45601625	Gm7325	ENSMUSG00000079471	predicted gene 7325 [Source:MGI Symbol;Acc:MGI:3649059]	0.00680405
17:47138153	17	47138153	Trerf1	ENSMUSG00000064043	transcriptional regulating factor 1 [Source:MGI Symbol;Acc:MGI:2442086]	0.00507989
17:50192762	17	50192762	Rftn1	ENSMUSG00000039316	raftlin lipid raft linker 1 [Source:MGI Symbol;Acc:MGI:1923688]	0.00155544
17:56829893	17	56829893	Rfx2	ENSMUSG00000024206	regulatory factor X, 2 (influences HLA class II expression) [Source:MGI Symbol;Acc:MGI:106583]	0.000657124
17:62881145	17	62881145	Efna5	ENSMUSG00000048915	ephrin A5 [Source:MGI Symbol;Acc:MGI:107444]	0.0010013
17:66417808	17	66417808	1110012J17Rik	ENSMUSG00000052105	RIKEN cDNA 1110012J17 gene [Source:MGI Symbol;Acc:MGI:1915867]	0.0034914
18:11048482	18	11048482	null			0.00216485
18:66022699	18	66022699	Lman1	ENSMUSG00000041891	lectin, mannose-binding, 1 [Source:MGI Symbol;Acc:MGI:1917611]	0.00355124
18:70582508	18	70582508	Mbd2	ENSMUSG00000024513	methyl-CpG binding domain protein 2 [Source:MGI Symbol;Acc:MGI:1333813]	2.75294e-05
18:70582512	18	70582512	Mbd2	ENSMUSG00000024513	methyl-CpG binding domain protein 2 [Source:MGI Symbol;Acc:MGI:1333813]	0.000407497
18:70582514	18	70582514	Mbd2	ENSMUSG00000024513	methyl-CpG binding domain protein 2 [Source:MGI Symbol;Acc:MGI:1333813]	0.002366
18:70582523	18	70582523	Mbd2	ENSMUSG00000024513	methyl-CpG binding domain protein 2 [Source:MGI Symbol;Acc:MGI:1333813]	0.00308582
18:82902561	18	82902561	null			0.00249635
18:82902591	18	82902591	null			0.0017844
18:84719819	18	84719819	D030046N08Rik	ENSMUSG00000089760	RIKEN cDNA D030046N08 gene [Source:MGI Symbol;Acc:MGI:3645234]	0.00236453
19:6830336	19	6830336	Rps6ka4	ENSMUSG00000024952	ribosomal protein S6 kinase, polypeptide 4 [Source:MGI Symbol;Acc:MGI:1930076]	0.00834467
19:10720473	19	10720473	Cd5	ENSMUSG00000024669	CD5 antigen [Source:MGI Symbol;Acc:MGI:88340]	0.000888277
19:44692914	19	44692914	null			0.00258695
19:45036310	19	45036310	Pdzd7	ENSMUSG00000074818	PDZ domain containing 7 [Source:MGI Symbol;Acc:MGI:3608325]	0.00318081
19:45741566	19	45741566	Fgf8	ENSMUSG00000025219	fibroblast growth factor 8 [Source:MGI Symbol;Acc:MGI:99604]	0.00164782
19:45816758	19	45816758	Kcnip2	ENSMUSG00000025221	Kv channel-interacting protein 2 [Source:MGI Symbol;Acc:MGI:2135916]	0.00379445
